# Supplementary material for: Spatiotemporal Variation in Rainfall Erosivity and Correlation with the ENSO on the Tibetan Plateau since 1971
Source: Int J Environ Res Public Health. 2021 Oct 21;18(21):11054. doi: 10.3390/ijerph182111054 (PMC8583552; doi:10.3390/ijerph182111054)
Supplement: Supplementary file 1 [file ijerph-18-11054-s001.zip]

Archive with 1 entries (1 files):
- ijerph-1364200-supplementary.pdf
